# Supplementary material for: Altered Plasma Endocannabinoids and Oxylipins in Adolescents with Major Depressive Disorders: A Case–Control Study
Source: Nutrients. 2026 Jan 15;18(2):280. doi: 10.3390/nu18020280 (PMC12844611; doi:10.3390/nu18020280)
Supplement: Supplementary file 1 [file nutrients-18-00280-s001.zip]

Archive with 1 entries (1 files):
- nutrients-4042816-supplementary.pdf
